# Supplementary material for: A new genus and species of feather duster worm (Annelida, Sabellidae) from shallow hydrocarbon seeps in the Gulf of Mexico
Source: Biodivers Data J. 2025 Mar 18;13:e139552. doi: 10.3897/BDJ.13.e139552 (PMC11937903; doi:10.3897/BDJ.13.e139552)
Supplement: XML Treatment for Seepicola [file BDJ.13.e139552-treatment1.xml]

<!DOCTYPE tp:taxon-treatment
  PUBLIC "-//TaxonX//DTD Taxonomic Treatment Publishing DTD v0 20100105//EN" "tax-treatment-NSO.dtd">
<tp:taxon-treatment xmlns:tp="http://www.plazi.org/taxpub"><tp:treatment-meta><mixed-citation publication-type="journal"><person-group><name><surname>Rice</surname><given-names>Lauren N.</given-names></name><name><surname>Tovar-Hernández</surname><given-names>María Ana</given-names></name><name><surname>Ellison</surname><given-names>Christina I.</given-names></name><name><surname>Young</surname><given-names>Craig M.</given-names></name></person-group><article-title>A new genus and species of feather duster worm (<tp:taxon-name><tp:taxon-name-part taxon-name-part-type="phylum">Annelida</tp:taxon-name-part></tp:taxon-name>, <tp:taxon-name><tp:taxon-name-part taxon-name-part-type="family">Sabellidae</tp:taxon-name-part></tp:taxon-name>) from shallow hydrocarbon seeps in the Gulf of Mexico</article-title><source>Biodivers Data J</source><day>18</day><month>03</month><year>2025</year><volume>13</volume><pub-id pub-id-type="doi">10.3897/BDJ.13.e139552</pub-id></mixed-citation></tp:treatment-meta><tp:nomenclature><tp:taxon-name>
            <object-id xmlns:xlink="http://www.w3.org/1999/xlink" content-type="arpha" xlink:type="simple">549C58C1-827C-5B95-91A0-FABD358960E3</object-id>
            <tp:taxon-name-part taxon-name-part-type="genus">Seepicola</tp:taxon-name-part>
            <object-id xmlns:xlink="http://www.w3.org/1999/xlink" content-type="zoobank" xlink:type="simple" object-id-type="ZooBank">71A03636-1E5F-4734-85F1-C69906B4D666</object-id>
          </tp:taxon-name><tp:taxon-authority>Rice, Tovar-Hernández, Ellison &amp; Young</tp:taxon-authority><tp:taxon-status xmlns:xlink="http://www.w3.org/1999/xlink" xlink:type="simple">gen. nov.</tp:taxon-status><tp:nomenclature-citation-list><tp:nomenclature-citation><tp:taxon-name>
                <tp:taxon-name-part taxon-name-part-type="genus">Seepicola</tp:taxon-name-part>
                <tp:taxon-name-part taxon-name-part-type="species">viridiplumi</tp:taxon-name-part>
              </tp:taxon-name><comment> Rice, Tovar-Hernández, Ellison &amp; Young, 2025, gen. nov. designated by monotypy.. Type species.</comment></tp:nomenclature-citation></tp:nomenclature-citation-list></tp:nomenclature><tp:treatment-sec sec-type="Description"><title>Description</title><p>Medium size species in the subfamily <tp:taxon-name><tp:taxon-name-part taxon-name-part-type="subfamily">Myxicolinae</tp:taxon-name-part></tp:taxon-name> with a moderate number of radioles arranged in semi-circular radiolar lobes. Brachial crown symmetrical, with all radioles nearly the same length. Brachial crown with basal, dorsal, and ventral flanges. Palmate membrane, radiolar flanges and radiolar eyes absent. Pinnules paired. Radiolar tips entire (unbranched). Dorsal lips with mid rib (radiolar appendages) and dorsal pinnular appendages. Ventral lips and parallel lamellae present. Ventral sacs absent. Ventral peristomial chambers present, located between the ventral lappets and parallel lamellae. Peristomial loops absent. Peristomial eyes present. Collar chaete narrowly hooded. Glandular ridge on chaetiger 2 absent. Ventral shields are well differentiated. Thoracic chaetae with a superior group of narrowly hooded chaete, inferior group with paleate chaetae. Neurochaetae with tear-drop shaped companion chaetae and avicular uncini. Teeth above the main fan of equal size, hood absent, breast well-developed, expanded, handles of medium length. Interamal eyespots absent. Abdominal chaetae elongate, broadly hooded. Abdominal avicular uncini with teeth above the main fang of equal size, breast well developed, short handled. Pygidium without anal cirrus. Pygidial eyes absent.</p></tp:treatment-sec><tp:treatment-sec sec-type="Etymology"><title>Etymology</title><p>The genus name refers to the fact that the type species was found in hydrocarbon seep habitats (Seeps, combined with the latin -<italic>cola</italic> = 'dweller'). It should be regarded as an invariant compound noun in apposition (<xref ref-type="bibr" rid="B12117976">Read et al. 2017</xref>; pg. 19).</p></tp:treatment-sec><ref-list><ref id="B12117976"><element-citation xmlns:xlink="http://www.w3.org/1999/xlink" publication-type="article" xlink:type="simple"><person-group person-group-type="author"><name name-style="western"><surname>Read</surname><given-names>Geoffrey B.</given-names></name><name name-style="western"><surname>ten Hove</surname><given-names>Harry A.</given-names></name><name name-style="western"><surname>Sun</surname><given-names>Yanan</given-names></name><name name-style="western"><surname>Kupriyanova</surname><given-names>Elena K.</given-names></name></person-group><year>2017</year><article-title><italic><tp:taxon-name><tp:taxon-name-part taxon-name-part-type="genus" reg="Hydroides">Hydroides</tp:taxon-name-part></tp:taxon-name></italic> Gunnerus, 1768 (<tp:taxon-name><tp:taxon-name-part taxon-name-part-type="phylum">Annelida</tp:taxon-name-part></tp:taxon-name>, <tp:taxon-name><tp:taxon-name-part taxon-name-part-type="family">Serpulidae</tp:taxon-name-part></tp:taxon-name>) is feminine: a nomenclatural checklist of updated names</article-title><source>ZooKeys</source><volume>642</volume><fpage>1</fpage><lpage>52</lpage><pub-id pub-id-type="doi">10.3897/zookeys.642.10443</pub-id></element-citation></ref></ref-list></tp:taxon-treatment>
