# Supplementary material for: A new genus and species of feather duster worm (Annelida, Sabellidae) from shallow hydrocarbon seeps in the Gulf of Mexico
Source: Biodivers Data J. 2025 Mar 18;13:e139552. doi: 10.3897/BDJ.13.e139552 (PMC11937903; doi:10.3897/BDJ.13.e139552)
Supplement: XML Treatment for Seepicola viridiplumi [file BDJ.13.e139552-treatment2.xml]

<!DOCTYPE tp:taxon-treatment
  PUBLIC "-//TaxonX//DTD Taxonomic Treatment Publishing DTD v0 20100105//EN" "tax-treatment-NSO.dtd">
<tp:taxon-treatment xmlns:tp="http://www.plazi.org/taxpub"><tp:treatment-meta><mixed-citation publication-type="journal"><person-group><name><surname>Rice</surname><given-names>Lauren N.</given-names></name><name><surname>Tovar-Hernández</surname><given-names>María Ana</given-names></name><name><surname>Ellison</surname><given-names>Christina I.</given-names></name><name><surname>Young</surname><given-names>Craig M.</given-names></name></person-group><article-title>A new genus and species of feather duster worm (<tp:taxon-name><tp:taxon-name-part taxon-name-part-type="phylum">Annelida</tp:taxon-name-part></tp:taxon-name>, <tp:taxon-name><tp:taxon-name-part taxon-name-part-type="family">Sabellidae</tp:taxon-name-part></tp:taxon-name>) from shallow hydrocarbon seeps in the Gulf of Mexico</article-title><source>Biodivers Data J</source><day>18</day><month>03</month><year>2025</year><volume>13</volume><pub-id pub-id-type="doi">10.3897/BDJ.13.e139552</pub-id></mixed-citation></tp:treatment-meta><tp:nomenclature><tp:taxon-name>
            <object-id xmlns:xlink="http://www.w3.org/1999/xlink" content-type="arpha" xlink:type="simple">9187DDB0-EB80-57FB-8B38-38312388CAD6</object-id>
            <tp:taxon-name-part taxon-name-part-type="genus">Seepicola</tp:taxon-name-part>
            <tp:taxon-name-part taxon-name-part-type="species">viridiplumi</tp:taxon-name-part>
            <object-id xmlns:xlink="http://www.w3.org/1999/xlink" content-type="zoobank" xlink:type="simple" object-id-type="ZooBank">78FAA822-18F2-4D0E-A31C-FA223BC469E6</object-id>
          </tp:taxon-name><tp:taxon-authority>Rice, Tovar-Hernández, Ellison &amp; Young</tp:taxon-authority><tp:taxon-status xmlns:xlink="http://www.w3.org/1999/xlink" xlink:type="simple">sp. nov.</tp:taxon-status></tp:nomenclature><tp:treatment-sec sec-type="materials"><title>Materials</title><list list-type="alpha-lower" list-content="occurrences"><list-item><p><bold>Type status:</bold> <named-content xmlns:xlink="http://www.w3.org/1999/xlink" content-type="dwc:typeStatus" xlink:type="simple">Holotype</named-content>. <bold>Occurrence:</bold> occurrenceID: <named-content xmlns:xlink="http://www.w3.org/1999/xlink" content-type="dwc:occurrenceID" xlink:type="simple">9F20A7F4-BA4E-5B6A-B41E-DFB18FD5D47E</named-content>; <bold>Record Level:</bold> type: <named-content xmlns:xlink="http://www.w3.org/1999/xlink" content-type="dwc:type" xlink:type="simple">PhysicalObject</named-content>; collectionID: <named-content xmlns:xlink="http://www.w3.org/1999/xlink" content-type="dwc:collectionID" xlink:type="simple">BHSa144</named-content>; institutionCode: <named-content xmlns:xlink="http://www.w3.org/1999/xlink" content-type="dwc:institutionCode" xlink:type="simple">CNAP–ICML, UNAM</named-content>; ownerInstitutionCode: <named-content xmlns:xlink="http://www.w3.org/1999/xlink" content-type="dwc:ownerInstitutionCode" xlink:type="simple">POH-72-001</named-content>; basisOfRecord: <named-content xmlns:xlink="http://www.w3.org/1999/xlink" content-type="dwc:basisOfRecord" xlink:type="simple">PreservedSpecimen</named-content>; dynamicProperties: <named-content xmlns:xlink="http://www.w3.org/1999/xlink" content-type="dwc:dynamicProperties" xlink:type="simple">Cruise Code = TN391, Date of Collection = 14 June 2021, Latitude = 27.78237117, Longitude = -91.50830855, Depth = 562 m, Notes = epibiotic on <italic><tp:taxon-name><tp:taxon-name-part taxon-name-part-type="genus" reg="Acesta">Acesta</tp:taxon-name-part><tp:taxon-name-part taxon-name-part-type="species" reg="oophaga">oophaga</tp:taxon-name-part></tp:taxon-name></italic></named-content></p></list-item><list-item><p><bold>Type status:</bold> <named-content xmlns:xlink="http://www.w3.org/1999/xlink" content-type="dwc:typeStatus" xlink:type="simple">Paratype</named-content>. <bold>Occurrence:</bold> occurrenceID: <named-content xmlns:xlink="http://www.w3.org/1999/xlink" content-type="dwc:occurrenceID" xlink:type="simple">3A8CBE5B-263B-5D5B-AFC7-A7BA2EB395E3</named-content>; <bold>Record Level:</bold> type: <named-content xmlns:xlink="http://www.w3.org/1999/xlink" content-type="dwc:type" xlink:type="simple">PhysicalObject</named-content>; collectionID: <named-content xmlns:xlink="http://www.w3.org/1999/xlink" content-type="dwc:collectionID" xlink:type="simple">BPSa115</named-content>; institutionCode: <named-content xmlns:xlink="http://www.w3.org/1999/xlink" content-type="dwc:institutionCode" xlink:type="simple">CNAP–ICML, UNAM</named-content>; ownerInstitutionCode: <named-content xmlns:xlink="http://www.w3.org/1999/xlink" content-type="dwc:ownerInstitutionCode" xlink:type="simple">POP-72-003</named-content>; basisOfRecord: <named-content xmlns:xlink="http://www.w3.org/1999/xlink" content-type="dwc:basisOfRecord" xlink:type="simple">PreservedSpecimen</named-content>; dynamicProperties: <named-content xmlns:xlink="http://www.w3.org/1999/xlink" content-type="dwc:dynamicProperties" xlink:type="simple">Cruise Code = AT50-04, Date of Collection = 16 October 2022, Latitude = 27.723677, Longitude = -91.279372, Depth = 651 m, Notes = epibiotic on <italic><tp:taxon-name><tp:taxon-name-part taxon-name-part-type="genus" reg="Acesta">Acesta</tp:taxon-name-part><tp:taxon-name-part taxon-name-part-type="species" reg="oophaga">oophaga</tp:taxon-name-part></tp:taxon-name></italic></named-content></p></list-item><list-item><p><bold>Type status:</bold> <named-content xmlns:xlink="http://www.w3.org/1999/xlink" content-type="dwc:typeStatus" xlink:type="simple">Paratype</named-content>. <bold>Occurrence:</bold> occurrenceID: <named-content xmlns:xlink="http://www.w3.org/1999/xlink" content-type="dwc:occurrenceID" xlink:type="simple">AB4A10DA-E875-5DD1-BF99-6023F33E97E8</named-content>; <bold>Record Level:</bold> type: <named-content xmlns:xlink="http://www.w3.org/1999/xlink" content-type="dwc:type" xlink:type="simple">PhysicalObject</named-content>; collectionID: <named-content xmlns:xlink="http://www.w3.org/1999/xlink" content-type="dwc:collectionID" xlink:type="simple">BHSa167</named-content>; institutionCode: <named-content xmlns:xlink="http://www.w3.org/1999/xlink" content-type="dwc:institutionCode" xlink:type="simple">CNAP–ICML, UNAM</named-content>; ownerInstitutionCode: <named-content xmlns:xlink="http://www.w3.org/1999/xlink" content-type="dwc:ownerInstitutionCode" xlink:type="simple">POP-72-004</named-content>; basisOfRecord: <named-content xmlns:xlink="http://www.w3.org/1999/xlink" content-type="dwc:basisOfRecord" xlink:type="simple">PreservedSpecimen</named-content>; dynamicProperties: <named-content xmlns:xlink="http://www.w3.org/1999/xlink" content-type="dwc:dynamicProperties" xlink:type="simple">Cruise Code = TN391, Date of Collection = 14 June 2021, Latitude = 27.78237117, Longitude = -91.50830855, Depth = 562 m, Notes = epibiotic on <italic><tp:taxon-name><tp:taxon-name-part taxon-name-part-type="genus" reg="Acesta">Acesta</tp:taxon-name-part><tp:taxon-name-part taxon-name-part-type="species" reg="oophaga">oophaga</tp:taxon-name-part></tp:taxon-name></italic></named-content></p></list-item><list-item><p><bold>Type status:</bold> <named-content xmlns:xlink="http://www.w3.org/1999/xlink" content-type="dwc:typeStatus" xlink:type="simple">Paratype</named-content>. <bold>Occurrence:</bold> occurrenceID: <named-content xmlns:xlink="http://www.w3.org/1999/xlink" content-type="dwc:occurrenceID" xlink:type="simple">46A27349-00EC-53A0-8824-CDC03618D18D</named-content>; <bold>Record Level:</bold> type: <named-content xmlns:xlink="http://www.w3.org/1999/xlink" content-type="dwc:type" xlink:type="simple">Physical Object</named-content>; collectionID: <named-content xmlns:xlink="http://www.w3.org/1999/xlink" content-type="dwc:collectionID" xlink:type="simple">BPSa92</named-content>; institutionCode: <named-content xmlns:xlink="http://www.w3.org/1999/xlink" content-type="dwc:institutionCode" xlink:type="simple">UANL</named-content>; ownerInstitutionCode: <named-content xmlns:xlink="http://www.w3.org/1999/xlink" content-type="dwc:ownerInstitutionCode" xlink:type="simple">UANL-8188</named-content>; basisOfRecord: <named-content xmlns:xlink="http://www.w3.org/1999/xlink" content-type="dwc:basisOfRecord" xlink:type="simple">PreservedSpecimen</named-content>; dynamicProperties: <named-content xmlns:xlink="http://www.w3.org/1999/xlink" content-type="dwc:dynamicProperties" xlink:type="simple">Cruise Code = AT50-04, Date of Collection = 16 October 2022, Latitude = 27.723677, Longitude = -91.279372, Depth = 651 m, Notes = epibiotic on <italic><tp:taxon-name><tp:taxon-name-part taxon-name-part-type="genus" reg="Acesta">Acesta</tp:taxon-name-part><tp:taxon-name-part taxon-name-part-type="species" reg="oophaga">oophaga</tp:taxon-name-part></tp:taxon-name></italic></named-content></p></list-item><list-item><p><bold>Type status:</bold> <named-content xmlns:xlink="http://www.w3.org/1999/xlink" content-type="dwc:typeStatus" xlink:type="simple">Paratype</named-content>. <bold>Occurrence:</bold> occurrenceID: <named-content xmlns:xlink="http://www.w3.org/1999/xlink" content-type="dwc:occurrenceID" xlink:type="simple">D8989B89-32DD-5A42-82F1-CAF2907013C2</named-content>; <bold>Record Level:</bold> collectionID: <named-content xmlns:xlink="http://www.w3.org/1999/xlink" content-type="dwc:collectionID" xlink:type="simple">BHSa127</named-content>; institutionCode: <named-content xmlns:xlink="http://www.w3.org/1999/xlink" content-type="dwc:institutionCode" xlink:type="simple">UNAL</named-content>; ownerInstitutionCode: <named-content xmlns:xlink="http://www.w3.org/1999/xlink" content-type="dwc:ownerInstitutionCode" xlink:type="simple">UANL-8189</named-content>; basisOfRecord: <named-content xmlns:xlink="http://www.w3.org/1999/xlink" content-type="dwc:basisOfRecord" xlink:type="simple">PreservedSpecimen</named-content>; dynamicProperties: <named-content xmlns:xlink="http://www.w3.org/1999/xlink" content-type="dwc:dynamicProperties" xlink:type="simple">Cruise Code = AT50-04, Date of Collection = 15 October 2022, Latitude = 27.723677, Longitude = -91.279372, Depth = 562 m, Notes = free-living in authigenic carbonate</named-content></p></list-item><list-item><p><bold>Type status:</bold> <named-content xmlns:xlink="http://www.w3.org/1999/xlink" content-type="dwc:typeStatus" xlink:type="simple">Paratype</named-content>. <bold>Occurrence:</bold> occurrenceID: <named-content xmlns:xlink="http://www.w3.org/1999/xlink" content-type="dwc:occurrenceID" xlink:type="simple">D7E69433-518E-5E1B-9CC5-82277F14B884</named-content>; <bold>Record Level:</bold> type: <named-content xmlns:xlink="http://www.w3.org/1999/xlink" content-type="dwc:type" xlink:type="simple">PhysicalObject</named-content>; collectionID: <named-content xmlns:xlink="http://www.w3.org/1999/xlink" content-type="dwc:collectionID" xlink:type="simple">BPSa88</named-content>; institutionCode: <named-content xmlns:xlink="http://www.w3.org/1999/xlink" content-type="dwc:institutionCode" xlink:type="simple">CNAP–ICML, UNAM</named-content>; ownerInstitutionCode: <named-content xmlns:xlink="http://www.w3.org/1999/xlink" content-type="dwc:ownerInstitutionCode" xlink:type="simple">MEB-POP-72-0058</named-content>; basisOfRecord: <named-content xmlns:xlink="http://www.w3.org/1999/xlink" content-type="dwc:basisOfRecord" xlink:type="simple">SEM Stub</named-content>; dynamicProperties: <named-content xmlns:xlink="http://www.w3.org/1999/xlink" content-type="dwc:dynamicProperties" xlink:type="simple">Stub Numbers = 1 - 3, Cruise Code = AT50-04, Date of Collection = 16 OCtober 2022, Latitude = 27.723677, Longitude = -91.279372, Depth = 651, Notes = epibiotic on <italic><tp:taxon-name><tp:taxon-name-part taxon-name-part-type="genus" reg="Acesta">Acesta</tp:taxon-name-part><tp:taxon-name-part taxon-name-part-type="species" reg="oophaga">oophaga</tp:taxon-name-part></tp:taxon-name></italic></named-content></p></list-item><list-item><p><bold>Type status:</bold> <named-content xmlns:xlink="http://www.w3.org/1999/xlink" content-type="dwc:typeStatus" xlink:type="simple">Paratype</named-content>. <bold>Occurrence:</bold> occurrenceID: <named-content xmlns:xlink="http://www.w3.org/1999/xlink" content-type="dwc:occurrenceID" xlink:type="simple">CD767440-FF78-5D67-AD62-33E69A9830C9</named-content>; <bold>Record Level:</bold> type: <named-content xmlns:xlink="http://www.w3.org/1999/xlink" content-type="dwc:type" xlink:type="simple">PhysicalObject</named-content>; collectionID: <named-content xmlns:xlink="http://www.w3.org/1999/xlink" content-type="dwc:collectionID" xlink:type="simple">BPSa123</named-content>; institutionCode: <named-content xmlns:xlink="http://www.w3.org/1999/xlink" content-type="dwc:institutionCode" xlink:type="simple">CNAP–ICML, UNAM</named-content>; ownerInstitutionCode: <named-content xmlns:xlink="http://www.w3.org/1999/xlink" content-type="dwc:ownerInstitutionCode" xlink:type="simple">MEB-POP-72-0058</named-content>; basisOfRecord: <named-content xmlns:xlink="http://www.w3.org/1999/xlink" content-type="dwc:basisOfRecord" xlink:type="simple">SEM Stub</named-content>; dynamicProperties: <named-content xmlns:xlink="http://www.w3.org/1999/xlink" content-type="dwc:dynamicProperties" xlink:type="simple">Stub Numbers = 4 &amp; 5, Cruise Code = AT50-04, Date of Collection = 16 October 2022, Latitude = 27.723677, Longitude = -91.279372, Depth = 651 m, Notes = epibiotic on <italic><tp:taxon-name><tp:taxon-name-part taxon-name-part-type="genus" reg="Acesta">Acesta</tp:taxon-name-part><tp:taxon-name-part taxon-name-part-type="species" reg="oophaga">oophaga</tp:taxon-name-part></tp:taxon-name></italic></named-content></p></list-item></list></tp:treatment-sec><tp:treatment-sec sec-type="Description"><title>Description</title><p>Tubes composed of fine sand and distal end tightly curled (Fig. <xref ref-type="fig" rid="F12190522">1</xref>D). Branchial crown light green (Fig. <xref ref-type="fig" rid="F12190522">1</xref>) and trunk cream to red-brown colour in live worms. Preserved specimens with dark to pale cream-coloured trunk and branchial crown whitish. Branchial crown length 7.2 mm (4-7.5 mm) with 12 pairs of radioles (same for paratypes). Trunk length 39 mm (28-32 mm), 2.5 mm wide (1.4-2 mm). Fifteen thoracic (13-18) and 121 abdominal chaetigers (97-143).</p><p>Branchial crown is mostly symmetrical (Fig. <xref ref-type="fig" rid="F12067378">3</xref>B) with 2-3 ventral-most radioles with long, filiform tips as long as the space of 12 pinnules (Fig. <xref ref-type="fig" rid="F12067380">4</xref>A). Ventral-most radioles 1/8 the length of dorsal radioles. Branchial lobes short, as long as the peristomium collar segment (Fig. <xref ref-type="fig" rid="F12067376">2</xref>A-C). Mid-dorsal radiole lobe basal flanges narrow, entire and translucent (Fig. <xref ref-type="fig" rid="F12067376">2</xref>C and E; Fig. <xref ref-type="fig" rid="F12067380">4</xref>A). Ventral radiole lobe flanges short, broad, with rounded margin, transluscent (Fig. <xref ref-type="fig" rid="F12067376">2</xref>D, Fig. <xref ref-type="fig" rid="F12067378">3</xref>D and Fig. <xref ref-type="fig" rid="F12067380">4</xref>A). Radiolar flanges and palmate membrane absent (Fig. <xref ref-type="fig" rid="F12067376">2</xref>D). Pinnules long, uniform along radioles. Radiolar eyes absent. All radioles of holotype, except ventral most, with short, broadly truncate distal ends (Fig. <xref ref-type="fig" rid="F12067380">4</xref>B). Inner longitudinal margins of radioles with truncate tips have thick, brownish tissue (Fig. <xref ref-type="fig" rid="F12067380">4</xref>C-H); this tissue broadest near radiole tips, giving appearance of radiolar eyes, but lacking ommatidia (Fig. <xref ref-type="fig" rid="F12067380">4</xref>D-G). Some paratypes with mixed radiolar tips (long-filiform, short buttom-like). Radiolar skeleton with four rows of cells in lateral view (Fig. <xref ref-type="fig" rid="F12067380">4</xref>E and H). Crown of paratype 1 (BPSa115) regenerating: shorter in comparison to holotype and other paratypes; pinnules rudimentary.</p><p>Anterior peristomial ring slightly exposed dorso-laterally between dorsal pockets and lateral collar margin (Fig. <xref ref-type="fig" rid="F12067376">2</xref>E; Fig. <xref ref-type="fig" rid="F12067386">7</xref>A). Posterior peristomial ring collar with mid-dorsal margins fused to faecal groove (Fig. <xref ref-type="fig" rid="F12067376">2</xref>E; Fig. <xref ref-type="fig" rid="F12067386">7</xref>A); dorsal collar margins form two low, rounded lappets (Fig. <xref ref-type="fig" rid="F12067376">2</xref>A and C). Dorso-lateral collar margins entire, forming "V" (Fig. <xref ref-type="fig" rid="F12067376">2</xref>A, C and E). Ventral lappets triangular with rounded distal margins mid-ventrally incised (Fig. <xref ref-type="fig" rid="F12067376">2</xref>D; Fig. <xref ref-type="fig" rid="F12067378">3</xref>A and Fig. <xref ref-type="fig" rid="F12067386">7</xref>A). Peristomial eyes present in paratypes 1 (BPSa115) and 2 (BHSa167). Dorsal lips triangular, erect, dorsal pinnular and radiolar appendages present (Fig. <xref ref-type="fig" rid="F12067378">3</xref>A, C-D and F); ventral lips short and rounded, ventral sacs absent. Peristomial chamers oval, low, translucent with internal dark brownish tissue placed between ventral lappets and parallel lamellae.</p><p>Chaetiger 1: (Fig. <xref ref-type="fig" rid="F12067384">6</xref>A-C, Fig. <xref ref-type="fig" rid="F12067386">7</xref>A, C), superior row long, narrowly-hooded notochaetae (Fig. <xref ref-type="fig" rid="F12067384">6</xref>A, B and Fig. <xref ref-type="fig" rid="F12067386">7</xref>C), inferior row one-half as long as superior with hoods slightly broader (Fig. <xref ref-type="fig" rid="F12067384">6</xref>C, Fig. <xref ref-type="fig" rid="F12067386">7</xref>C). Ventral shield rectangular, slightly divided transversally and longer than subsequent thoracic shields (Fig. <xref ref-type="fig" rid="F12067378">3</xref>A). Chaetigers 2-16 (2-13, 2-15, 2-16 or 2-18) rectangular ventral shields divided transversally in two equal parts; tori do not contact ventral shields (separated by reduced space) (Fig. <xref ref-type="fig" rid="F12067376">2</xref>B; Fig. <xref ref-type="fig" rid="F12067378">3</xref>A). Subsequent thoracic notochaetae in superior and inferior groups (Fig. <xref ref-type="fig" rid="F12067382">5</xref>C, Fig. <xref ref-type="fig" rid="F12067388">8</xref>A): superior row elongate, narrowly hooded; inferior group paleate, arranged in two rows with pointed mucro (Fig. <xref ref-type="fig" rid="F12067382">5</xref>D, Fig. <xref ref-type="fig" rid="F12067388">8</xref>A-C). Neurochaetae with companion chaetae and avicular uncini (Fig. <xref ref-type="fig" rid="F12067382">5</xref>A, B, Fig. <xref ref-type="fig" rid="F12067388">8</xref>E, F). Avicular uncini with several rows of small, similar-sized teeth above main fang (covering proximal half of main fang) (Fig. <xref ref-type="fig" rid="F12067388">8</xref>D), breast well developed, main fang with high crest and handles 2.5 times longer than main fang (Fig. <xref ref-type="fig" rid="F12067382">5</xref>E, F). Companion chaetae with symmetrical membranes teardrop-shaped (Fig. <xref ref-type="fig" rid="F12067382">5</xref>B, E, Fig. <xref ref-type="fig" rid="F12067388">8</xref>E, F) with long handles (Fig. <xref ref-type="fig" rid="F12067382">5</xref>A, E).</p><p>Abdominal segments with elongate, broadly-hooded neurochaete (Fig. <xref ref-type="fig" rid="F12067384">6</xref>A-D, Fig. <xref ref-type="fig" rid="F12067390">9</xref>A), with basal, broad knee (Fig. <xref ref-type="fig" rid="F12067384">6</xref>E, Fig. <xref ref-type="fig" rid="F12067390">9</xref>F). Neurochaetae in last quarter of body two times longer than in anterior abdominal segments (Fig. <xref ref-type="fig" rid="F12067390">9</xref>B). Notopodial uncini avicular with several rows of teeth above main fang, extending over 3/4 of main fang (Fig. <xref ref-type="fig" rid="F12067390">9</xref>C, E-G). Breast well defined, handles very short, shorter than length of main fang (Fig. <xref ref-type="fig" rid="F12067384">6</xref>F-H). Pygidium rounded, eyes absent (Fig. <xref ref-type="fig" rid="F12067378">3</xref>E). Gametes not observed.</p></tp:treatment-sec><tp:treatment-sec sec-type="Etymology"><title>Etymology</title><p>The specific epithet refers to the color of the radiolar crown in living specimens, from the Latin <italic>viridi</italic> meaning 'green'.</p></tp:treatment-sec><tp:treatment-sec sec-type="Taxon discussion"><title>Taxon discussion</title><p>Several morphological observations led to the specimens being placed in a monotypic genus, rather than in <italic><tp:taxon-name><tp:taxon-name-part taxon-name-part-type="genus" reg="Pseudopotamilla">Pseudopotamilla</tp:taxon-name-part></tp:taxon-name></italic> or <italic><tp:taxon-name><tp:taxon-name-part taxon-name-part-type="genus" reg="Perkinsiana">Perkinsiana</tp:taxon-name-part></tp:taxon-name></italic>. The specimens have dorsal and ventral branchial lobe flanges as in <italic><tp:taxon-name><tp:taxon-name-part taxon-name-part-type="genus" reg="Pseudopotamilla">Pseudopotamilla</tp:taxon-name-part></tp:taxon-name></italic>. However, specimens lack compound radiolar eyes and asymmetrical radiolar crown in <italic><tp:taxon-name><tp:taxon-name-part taxon-name-part-type="genus" reg="Pseudopotamilla">Pseudopotamilla</tp:taxon-name-part></tp:taxon-name></italic> species (Table <xref ref-type="table" rid="T12114002">2</xref>). On the other hand, members of <italic><tp:taxon-name><tp:taxon-name-part taxon-name-part-type="genus" reg="Potamilla">Potamilla</tp:taxon-name-part></tp:taxon-name></italic> Malmgren 1866, lack radiolar eyes (<xref ref-type="bibr" rid="B12117897">Knight-Jones 1983</xref>, <xref ref-type="bibr" rid="B12117994">Fitzhugh 1989</xref>). Members of <italic><tp:taxon-name><tp:taxon-name-part taxon-name-part-type="genus" reg="Seepicola">Seepicola</tp:taxon-name-part><tp:taxon-name-part taxon-name-part-type="species" reg="viridiplumi">viridiplumi</tp:taxon-name-part></tp:taxon-name></italic> gen. nov., sp. nov. cannot be placed in <italic><tp:taxon-name><tp:taxon-name-part taxon-name-part-type="genus" reg="Potamilla">Potamilla</tp:taxon-name-part></tp:taxon-name></italic> because the former have dorsal lips with radiolar appendages and lack a palmate membrane, whereas <italic><tp:taxon-name><tp:taxon-name-part taxon-name-part-type="genus" reg="Potamilla">Potamilla</tp:taxon-name-part></tp:taxon-name></italic> have dorsal lips without radiolar appendages, but a palmate membrane is present, amongst other differences (Table <xref ref-type="table" rid="T12114002">2</xref>).</p><p><xref ref-type="bibr" rid="B12117994">Fitzhugh (1989)</xref> emphasised that <italic><tp:taxon-name><tp:taxon-name-part taxon-name-part-type="genus" reg="Perkinsiana">Perkinsiana</tp:taxon-name-part></tp:taxon-name></italic> Knight-Jones 1983, is not defined by any synapomorphies to indicate monophyly. <xref ref-type="bibr" rid="B12118003">Capa (2007)</xref> and <xref ref-type="bibr" rid="B12133492">Tovar-Hernández et al. (2012)</xref> both described new species of <italic><tp:taxon-name><tp:taxon-name-part taxon-name-part-type="genus" reg="Perkinsiana">Perkinsiana</tp:taxon-name-part></tp:taxon-name></italic> and remarked on the existing problem of properly assigning species to this genus. In the same context, <italic><tp:taxon-name><tp:taxon-name-part taxon-name-part-type="genus" reg="Pseudopotamilla">Pseudopotamilla</tp:taxon-name-part></tp:taxon-name></italic> is not defined by any synapomorphies (<xref ref-type="bibr" rid="B12117994">Fitzhugh 1989</xref>; <xref ref-type="bibr" rid="B12118003">Capa 2007</xref>) and, if not monophyletic, this could have distinct implications for recognising <italic><tp:taxon-name><tp:taxon-name-part taxon-name-part-type="genus" reg="Eudistylia">Eudistylia</tp:taxon-name-part></tp:taxon-name></italic> Bush, 1905 and <italic><tp:taxon-name><tp:taxon-name-part taxon-name-part-type="genus" reg="Schizobranchia">Schizobranchia</tp:taxon-name-part></tp:taxon-name></italic> Bush, 1905, as the clade (<italic><tp:taxon-name><tp:taxon-name-part taxon-name-part-type="genus" reg="Pseudopotamilla">Pseudopotamilla</tp:taxon-name-part></tp:taxon-name></italic> (<italic><tp:taxon-name><tp:taxon-name-part taxon-name-part-type="genus" reg="Eudistylia">Eudistylia</tp:taxon-name-part></tp:taxon-name></italic>, <italic><tp:taxon-name><tp:taxon-name-part taxon-name-part-type="genus" reg="Schizobranchia">Schizobranchia</tp:taxon-name-part></tp:taxon-name></italic>)) is defined by the presence of branchial lobe flanges and compound radiolar eyes. In both <italic><tp:taxon-name><tp:taxon-name-part taxon-name-part-type="genus" reg="Pseudopotamilla">Pseudopotamilla</tp:taxon-name-part></tp:taxon-name></italic> and <italic><tp:taxon-name><tp:taxon-name-part taxon-name-part-type="genus" reg="Perkinsiana">Perkinsiana</tp:taxon-name-part></tp:taxon-name></italic>, species are known to burrow in hard limestone, dead coral, barnacles and mollusc shells (<xref ref-type="bibr" rid="B12133501">Chughtai and Knight-Jones 1988</xref>, <xref ref-type="bibr" rid="B12133519">Knight-Jones et al. 2017</xref>, <xref ref-type="bibr" rid="B12114033">Capa et al. 2019</xref>, <xref ref-type="bibr" rid="B12133528">Tovar-Hernández et al. 2020</xref>). There are 18 valid <italic><tp:taxon-name><tp:taxon-name-part taxon-name-part-type="genus" reg="Perkinsiana">Perkinsiana</tp:taxon-name-part></tp:taxon-name></italic> species and 23 <italic><tp:taxon-name><tp:taxon-name-part taxon-name-part-type="genus" reg="Pseudopotamilla">Pseudopotamilla</tp:taxon-name-part></tp:taxon-name></italic> species, according to <xref ref-type="bibr" rid="B12133528">Tovar-Hernández et al. (2020)</xref>.</p><p>Members of <italic><tp:taxon-name><tp:taxon-name-part taxon-name-part-type="genus" reg="Seepicola">S.</tp:taxon-name-part><tp:taxon-name-part taxon-name-part-type="species" reg="viridiplumi">viridiplumi</tp:taxon-name-part></tp:taxon-name></italic> gen. nov., sp. nov. lack a palmate membrane and radiolar flanges present in some <italic><tp:taxon-name><tp:taxon-name-part taxon-name-part-type="genus" reg="Perkinsiana">Perkinsiana</tp:taxon-name-part></tp:taxon-name></italic> species. Additionally, members of <italic><tp:taxon-name><tp:taxon-name-part taxon-name-part-type="genus" reg="Seepicola">S.</tp:taxon-name-part><tp:taxon-name-part taxon-name-part-type="species" reg="viridiplumi">viridiplumi</tp:taxon-name-part></tp:taxon-name></italic> gen. nov., sp. nov. have abdominal uncini with reduced handles, whereas these structures are short to medium length in <italic><tp:taxon-name><tp:taxon-name-part taxon-name-part-type="genus" reg="Perkinsiana">Perkinsiana</tp:taxon-name-part></tp:taxon-name></italic>. Three types of abdominal chaetae can be present <italic><tp:taxon-name><tp:taxon-name-part taxon-name-part-type="genus" reg="Perkinsiana">Perkinsiana</tp:taxon-name-part></tp:taxon-name></italic> species, whereas these are elongate, broadly hooded in all chaetigers of <italic><tp:taxon-name><tp:taxon-name-part taxon-name-part-type="genus" reg="Seepicola">S.</tp:taxon-name-part><tp:taxon-name-part taxon-name-part-type="species" reg="viridiplumi">viridiplumi</tp:taxon-name-part></tp:taxon-name></italic> gen. nov., sp. nov.</p><p>Furthermore, the new species have distinctive features not previously described: the peculiar shape of radiolar tips, presence of the brown tissue on radioles and presence of a pair of peristomial chambers between the internal wall of the ventral lappets and parallel lamellae. Other features of the chaetae and uncini are typical of <italic><tp:taxon-name><tp:taxon-name-part taxon-name-part-type="genus" reg="Pseudopotamilla">Pseudopotamilla</tp:taxon-name-part></tp:taxon-name></italic>. As with the new species, some species of <italic><tp:taxon-name><tp:taxon-name-part taxon-name-part-type="genus" reg="Pseudopotamilla">Pseudopotamilla</tp:taxon-name-part></tp:taxon-name></italic> also have tubes that curl tightly at the end (<xref ref-type="bibr" rid="B12133519">Knight-Jones et al. 2017</xref>), but branched or bifurcated tubes, which is an indication of asexual reproduction, were not seen. However, the variable number of thoracic chaetigers observed in <italic><tp:taxon-name><tp:taxon-name-part taxon-name-part-type="genus" reg="Seepicola">S.</tp:taxon-name-part><tp:taxon-name-part taxon-name-part-type="species" reg="viridiplumi">viridiplumi</tp:taxon-name-part></tp:taxon-name></italic> gen. nov., sp. nov. might be indicative of asexual reproduction (<xref ref-type="bibr" rid="B12555441">Kolbasova et al. 2013</xref>, <xref ref-type="bibr" rid="B12555468">Capa and Murray 2016</xref>).</p></tp:treatment-sec><tp:treatment-sec><!--Section generated to contain objects referenced in tp:taxon-treatment.--><fig id="F12190522" position="float" orientation="portrait"><object-id xmlns:xlink="http://www.w3.org/1999/xlink" content-type="arpha" xlink:type="simple">BFE1DC71-D821-5835-9F51-9D4D44DB9492</object-id><object-id xmlns:xlink="http://www.w3.org/1999/xlink" content-type="doi" xlink:type="simple">10.3897/BDJ.13.e139552.figure1</object-id><label>Figure 1.</label><caption><p><italic>In situ</italic> images of <italic><tp:taxon-name><tp:taxon-name-part taxon-name-part-type="genus" reg="Seepicola">Seepicola</tp:taxon-name-part><tp:taxon-name-part taxon-name-part-type="species" reg="viridiplumi">viridiplumi</tp:taxon-name-part></tp:taxon-name></italic> gen. nov., sp. nov. <bold>A</bold> Epibiotic individuals on a host <italic><tp:taxon-name><tp:taxon-name-part taxon-name-part-type="genus" reg="Acesta">Acesta</tp:taxon-name-part><tp:taxon-name-part taxon-name-part-type="species" reg="oophaga">oophaga</tp:taxon-name-part></tp:taxon-name></italic> file clam. Red-pink plumes belong to the siboglinid tube worm <italic><tp:taxon-name><tp:taxon-name-part taxon-name-part-type="genus" reg="Lamellibrachia">Lamellibrachia</tp:taxon-name-part><tp:taxon-name-part taxon-name-part-type="species" reg="luymesi">luymesi</tp:taxon-name-part></tp:taxon-name></italic>; <bold>B</bold> Close-up of individuals and branchial crowns on authigenic carbonate; <bold>C</bold> Aggregate of individuals on authigenic carbonate; <bold>D</bold> Tube of <italic><tp:taxon-name><tp:taxon-name-part taxon-name-part-type="genus" reg="Seepicola">S.</tp:taxon-name-part><tp:taxon-name-part taxon-name-part-type="species" reg="viridiplumi">viridiplumi</tp:taxon-name-part></tp:taxon-name></italic> gen. nov., sp. nov. with a muddy outer lining and curled distal end. Scale bar represents 2 mm.</p></caption><graphic xmlns:xlink="http://www.w3.org/1999/xlink" xlink:href="bdj-13-e139552-g001.jpg" position="float" id="oo_1155708.jpg" orientation="portrait" xlink:type="simple"><uri content-type="original_file" xlink:type="simple">https://binary.pensoft.net/fig/1155708</uri></graphic></fig><fig id="F12067378" position="float" orientation="portrait"><object-id xmlns:xlink="http://www.w3.org/1999/xlink" content-type="arpha" xlink:type="simple">619E00AA-EF5D-5686-8BB9-6476F6BCE835</object-id><object-id xmlns:xlink="http://www.w3.org/1999/xlink" content-type="doi" xlink:type="simple">10.3897/BDJ.13.e139552.figure3</object-id><label>Figure 3.</label><caption><p><italic><tp:taxon-name><tp:taxon-name-part taxon-name-part-type="genus" reg="Seepicola">Seepicola</tp:taxon-name-part><tp:taxon-name-part taxon-name-part-type="species" reg="viridiplumi">viridiplumi</tp:taxon-name-part></tp:taxon-name></italic> gen. nov., sp. nov. stained with methyl green. <bold>A</bold> Collar, ventral view, right radiolar lobe removed; <bold>B</bold> Radiolar crown, lateral view; <bold>C</bold> Inner margin of right branchial lobe; <bold>D</bold> Detail of dorsal lip and ventral branchial lobe flange; <bold>E</bold> Posterior end; <bold>F</bold> Peristomium, frontal view, radiolar crown removed, peristomial chambers indicated with arrows; <bold>G</bold> Detail of mouth and peristomial chambers pointed with arrows. A, C, F-G) Paratype 3, B, D-E) Holotype (CNAP–ICML, UNAM, POH-72-001). Abbreviations: d = dorsal, dl = dorsal lip, pl = parallel lamella, v = ventral, vbf = ventral basal flange. Scale bars: A-C) 1 mm, D-E, G) 0.5 mm, F) 1.5 mm.</p></caption><graphic xmlns:xlink="http://www.w3.org/1999/xlink" xlink:href="bdj-13-e139552-g003.jpg" position="float" id="oo_1137006.jpg" orientation="portrait" xlink:type="simple"><uri content-type="original_file" xlink:type="simple">https://binary.pensoft.net/fig/1137006</uri></graphic></fig><fig id="F12067380" position="float" orientation="portrait"><object-id xmlns:xlink="http://www.w3.org/1999/xlink" content-type="arpha" xlink:type="simple">A1173077-4334-5547-B44D-933F9219D0FA</object-id><object-id xmlns:xlink="http://www.w3.org/1999/xlink" content-type="doi" xlink:type="simple">10.3897/BDJ.13.e139552.figure4</object-id><label>Figure 4.</label><caption><p><italic><tp:taxon-name><tp:taxon-name-part taxon-name-part-type="genus" reg="Seepicola">Seepicola</tp:taxon-name-part><tp:taxon-name-part taxon-name-part-type="species" reg="viridiplumi">viridiplumi</tp:taxon-name-part></tp:taxon-name></italic> gen. nov., sp. nov. <bold>A</bold> Proximal end of branchial crown, lateral view, stained with methyl green (Paratype 2). <bold>B</bold> Radiolar tips; <bold>C–G</bold> Details of the radiolar tips showing cartilaginous skeletal cells and massive tissue on inner margins of radioles; <bold>H</bold> Detail of radiolar and pinnular skeletal cells. A) Holotype (CNAP–ICML, UNAM, POH-72-001), B-H) Paratype 1 (CNAP–ICML, UNAM, POP-72-003). Abbreviations: d = dorsal, v = ventral, rt = radiolar tips. Scale bars: A) 1 mm, B-G) 150 μm, H) 75 μm.</p></caption><graphic xmlns:xlink="http://www.w3.org/1999/xlink" xlink:href="bdj-13-e139552-g004.jpg" position="float" id="oo_1137005.jpg" orientation="portrait" xlink:type="simple"><uri content-type="original_file" xlink:type="simple">https://binary.pensoft.net/fig/1137005</uri></graphic></fig><fig id="F12067376" position="float" orientation="portrait"><object-id xmlns:xlink="http://www.w3.org/1999/xlink" content-type="arpha" xlink:type="simple">55AA5BC6-DF86-5514-A44D-8A8BAEBF0504</object-id><object-id xmlns:xlink="http://www.w3.org/1999/xlink" content-type="doi" xlink:type="simple">10.3897/BDJ.13.e139552.figure2</object-id><label>Figure 2.</label><caption><p><italic><tp:taxon-name><tp:taxon-name-part taxon-name-part-type="genus" reg="Seepicola">Seepicola</tp:taxon-name-part><tp:taxon-name-part taxon-name-part-type="species" reg="viridiplumi">viridiplumi</tp:taxon-name-part></tp:taxon-name></italic> gen. nov., sp. nov. stained with methyl green. <bold>A</bold> Radiolar crown and thorax, dorsal view; <bold>B</bold> Thorax and base of radiolar crown, ventrolateral view; <bold>C</bold> Thorax and base of radiolar crown, dorsal view; <bold>D</bold> Detail of ventral branchial lobe flange; <bold>E</bold> Detail of dorsal branchial lobe flange. A-E) Holotype (CNAP–ICML, UNAM, POH-72-001). Abbreviations: bdf = basal dorsal flange, vbf = ventral basal flange. Scale bars: A) 1 mm, B-E) 0.8 mm.</p></caption><graphic xmlns:xlink="http://www.w3.org/1999/xlink" xlink:href="bdj-13-e139552-g002.jpg" position="float" id="oo_1137002.jpg" orientation="portrait" xlink:type="simple"><uri content-type="original_file" xlink:type="simple">https://binary.pensoft.net/fig/1137002</uri></graphic></fig><fig id="F12067386" position="float" orientation="portrait"><object-id xmlns:xlink="http://www.w3.org/1999/xlink" content-type="arpha" xlink:type="simple">BEE3CB51-746A-5E3E-84D4-96894AE73760</object-id><object-id xmlns:xlink="http://www.w3.org/1999/xlink" content-type="doi" xlink:type="simple">10.3897/BDJ.13.e139552.figure7</object-id><label>Figure 7.</label><caption><p><italic><tp:taxon-name><tp:taxon-name-part taxon-name-part-type="genus" reg="Seepicola">Seepicola</tp:taxon-name-part><tp:taxon-name-part taxon-name-part-type="species" reg="viridiplumi">viridiplumi</tp:taxon-name-part></tp:taxon-name></italic> gen. nov., sp. nov. SEM of peristomium. <bold>A</bold> Frontal view of peristomium (crown removed) and peristomial chambers (arrows); <bold>B</bold> Detail of peristomial chambers between right ventral lappet of collar and parallel lamella; <bold>C</bold> Chaetiger 1 with two groups of elongate narrowly-hooded chaetae. A-B) Stub 1, C) Stub 4 (BPSa88 &amp; BPSa123, CNAP–ICML, UNAM, MEB-POP-72-0058). Abbreviations: apr: anterior peristomial ring, d: dorsal, fg: faecal groove, pl: parallel lamellae, pprc: posterior peristomial ring collar, v: ventral, 1, 2 and 3 in A indicates number of chaetigers. Scale bars: A) 500 μm, B) 200 μm, C) 100 μm.</p></caption><graphic xmlns:xlink="http://www.w3.org/1999/xlink" xlink:href="bdj-13-e139552-g007.jpg" position="float" id="oo_1137012.jpg" orientation="portrait" xlink:type="simple"><uri content-type="original_file" xlink:type="simple">https://binary.pensoft.net/fig/1137012</uri></graphic></fig><fig id="F12067384" position="float" orientation="portrait"><object-id xmlns:xlink="http://www.w3.org/1999/xlink" content-type="arpha" xlink:type="simple">86BFCB28-40C7-5C7F-8F2D-ACB4AF233045</object-id><object-id xmlns:xlink="http://www.w3.org/1999/xlink" content-type="doi" xlink:type="simple">10.3897/BDJ.13.e139552.figure6</object-id><label>Figure 6.</label><caption><p><italic><tp:taxon-name><tp:taxon-name-part taxon-name-part-type="genus" reg="Seepicola">Seepicola</tp:taxon-name-part><tp:taxon-name-part taxon-name-part-type="species" reg="viridiplumi">viridiplumi</tp:taxon-name-part></tp:taxon-name></italic> gen. nov., sp. nov., chaetiger 1 and abdominal chaetae. <bold>A</bold> Chaetiger 1; <bold>B</bold> Chaetiger 1 superior rows of elongate, narrowly hooded and slightly curved chaetae; <bold>C</bold> Chaetiger 1 inferior group composed of elongate, hooded chaete broader than the superior group; <bold>D</bold> Chaetiger 4 abdominal neurochaetae; <bold>E</bold> Chaetiger 4 broadly hooded abdominal neurochaete; <bold>F</bold> Avicular uncini from chaetiger 4; <bold>G, H</bold> Details of uncini from chaetiger 4. A-H) Holotype (CNAP–ICML, UNAM, POH-72-001). Magnification: A) 10 x, B-H) 40 x.</p></caption><graphic xmlns:xlink="http://www.w3.org/1999/xlink" xlink:href="bdj-13-e139552-g006.jpg" position="float" id="oo_1137008.jpg" orientation="portrait" xlink:type="simple"><uri content-type="original_file" xlink:type="simple">https://binary.pensoft.net/fig/1137008</uri></graphic></fig><fig id="F12067382" position="float" orientation="portrait"><object-id xmlns:xlink="http://www.w3.org/1999/xlink" content-type="arpha" xlink:type="simple">515CE3B4-763A-5BFF-88C1-3E3B2CD3F5FF</object-id><object-id xmlns:xlink="http://www.w3.org/1999/xlink" content-type="doi" xlink:type="simple">10.3897/BDJ.13.e139552.figure5</object-id><label>Figure 5.</label><caption><p><italic><tp:taxon-name><tp:taxon-name-part taxon-name-part-type="genus" reg="Seepicola">Seepicola</tp:taxon-name-part><tp:taxon-name-part taxon-name-part-type="species" reg="viridiplumi">viridiplumi</tp:taxon-name-part></tp:taxon-name></italic> gen. nov., sp. nov., thoracic chaetae from chaetiger 11. <bold>A</bold> Thoracic noto- and neurochaetae; <bold>B</bold> Companion chaetae; <bold>C</bold> Notochaetae; <bold>D</bold> Inferior rows of paleate chaetae; <bold>E</bold> Avicular uncini and companion chaetae; <bold>F</bold> Detail of heads (main fangs) of uncini. A-F) Holotype (CNAP–ICML, UNAM, POH-72-001). Magnification: A) 4 x, B, D-E) 40 x, C) 10 x, F) 100 x.</p></caption><graphic xmlns:xlink="http://www.w3.org/1999/xlink" xlink:href="bdj-13-e139552-g005.jpg" position="float" id="oo_1137007.jpg" orientation="portrait" xlink:type="simple"><uri content-type="original_file" xlink:type="simple">https://binary.pensoft.net/fig/1137007</uri></graphic></fig><fig id="F12067388" position="float" orientation="portrait"><object-id xmlns:xlink="http://www.w3.org/1999/xlink" content-type="arpha" xlink:type="simple">A2D20C97-A7A3-5C6C-A4C3-BE21DFCBF4F4</object-id><object-id xmlns:xlink="http://www.w3.org/1999/xlink" content-type="doi" xlink:type="simple">10.3897/BDJ.13.e139552.figure8</object-id><label>Figure 8.</label><caption><p><italic><tp:taxon-name><tp:taxon-name-part taxon-name-part-type="genus" reg="Seepicola">Seepicola</tp:taxon-name-part><tp:taxon-name-part taxon-name-part-type="species" reg="viridiplumi">viridiplumi</tp:taxon-name-part></tp:taxon-name></italic> gen. nov., sp. nov., SEM micrographs of chaetae. <bold>A</bold> Chaetiger 2; <bold>B</bold> Chaetiger 5; <bold>C</bold> Detail of paleate chaetae from chaetiger 5; <bold>D</bold> Dentition of uncini, chaetiger 5; <bold>E</bold> Uncini and companion chaete, chaetiger 5; <bold>F</bold> Detail of companion chaetae, chaetiger 5. A) Stub 1 (BPSa88), B-C) Stub 5 and D-F) Stub 4 (BPSa123). All in CNAP–ICML, UNAM, MEM-POP-0058. Scale bars: A) 200 μm, B) 100 μm, C) 50 μm, D) 20 μm, E) 100 μm, F) 50 μm.</p></caption><graphic xmlns:xlink="http://www.w3.org/1999/xlink" xlink:href="bdj-13-e139552-g008.jpg" position="float" id="oo_1137011.jpg" orientation="portrait" xlink:type="simple"><uri content-type="original_file" xlink:type="simple">https://binary.pensoft.net/fig/1137011</uri></graphic></fig><fig id="F12067390" position="float" orientation="portrait"><object-id xmlns:xlink="http://www.w3.org/1999/xlink" content-type="arpha" xlink:type="simple">B8F64D74-67D1-5A94-AD62-979CCBC1FCB0</object-id><object-id xmlns:xlink="http://www.w3.org/1999/xlink" content-type="doi" xlink:type="simple">10.3897/BDJ.13.e139552.figure9</object-id><label>Figure 9.</label><caption><p><italic><tp:taxon-name><tp:taxon-name-part taxon-name-part-type="genus" reg="Seepicola">Seepicola</tp:taxon-name-part><tp:taxon-name-part taxon-name-part-type="species" reg="viridiplumi">viridiplumi</tp:taxon-name-part></tp:taxon-name></italic> gen. nov., sp. nov., SEM micrographs of abdominal chaetae. <bold>A</bold> Anterior neuropodial fascicle, chaetiger 16; <bold>B</bold> Posterior neuropodial fascicle, chaeitiger 20; <bold>C</bold> Anterior abdominal uncini, chaetiger 16; <bold>D</bold> Anterior neruopodial fascicle, chaetiger 16; <bold>E, G</bold> Uncini dentition, chaetiger 20; <bold>F</bold> Detail of broadly-hooded chaetae, chaetiger 16. A-B, D, F) Stub 3 (BPSa88), C, E, G) Stub 2 (BPSa88). All in CNAP–ICML, UNAM, MEB-POP-72-0058. Scale bars: A-B, D) 200 μm, C) 50 μm, E) 20 μm, F) 100 μm, G) 8 μm.</p></caption><graphic xmlns:xlink="http://www.w3.org/1999/xlink" xlink:href="bdj-13-e139552-g009.jpg" position="float" id="oo_1137013.jpg" orientation="portrait" xlink:type="simple"><uri content-type="original_file" xlink:type="simple">https://binary.pensoft.net/fig/1137013</uri></graphic></fig><table-wrap id="T12114002" position="float" orientation="portrait"><label>Table 2.</label><caption><p>Distinctive features of <italic><tp:taxon-name><tp:taxon-name-part taxon-name-part-type="genus" reg="Perkinsiana">Perkinsiana</tp:taxon-name-part></tp:taxon-name></italic> Knight-Jones 1983, <italic><tp:taxon-name><tp:taxon-name-part taxon-name-part-type="genus" reg="Potamilla">Potamilla</tp:taxon-name-part></tp:taxon-name></italic> Malmgren 1866, <italic><tp:taxon-name><tp:taxon-name-part taxon-name-part-type="genus" reg="Pseudopotamilla">Pseudopotamilla</tp:taxon-name-part></tp:taxon-name></italic> Bush 1905 and <italic><tp:taxon-name><tp:taxon-name-part taxon-name-part-type="genus" reg="Seepicola">Seepicola</tp:taxon-name-part></tp:taxon-name></italic> new genus.</p></caption><table rules="all" border="1"><tbody><tr><td rowspan="1" colspan="1">Feature</td><td rowspan="1" colspan="1"><italic><tp:taxon-name><tp:taxon-name-part taxon-name-part-type="genus" reg="Perkinsiana">Perkinsiana</tp:taxon-name-part></tp:taxon-name></italic><italic>sensu</italic> a variety of authors, as specified in each feature</td><td rowspan="1" colspan="1"><tp:taxon-name><tp:taxon-name-part taxon-name-part-type="genus" reg="Potamilla">Potamilla</tp:taxon-name-part></tp:taxon-name> sensu <xref ref-type="bibr" rid="B12117994">Fitzhugh (1989)</xref></td><td rowspan="1" colspan="1"><italic><tp:taxon-name><tp:taxon-name-part taxon-name-part-type="genus" reg="Pseudopotamilla">Pseudopotamilla</tp:taxon-name-part></tp:taxon-name></italic> sensu <xref ref-type="bibr" rid="B12133519">Knight-Jones et al. (2017)</xref></td><td rowspan="1" colspan="1"><italic><tp:taxon-name><tp:taxon-name-part taxon-name-part-type="genus" reg="Seepicola">Seepicola</tp:taxon-name-part></tp:taxon-name></italic> new genus</td></tr><tr><td rowspan="1" colspan="1">Branchial crown</td><td rowspan="1" colspan="1">Symmetrical with most radioles same length (except 2-3 ventral-most developing radioles)(Tovar-Hernández, obs. pers.)</td><td rowspan="1" colspan="1">?</td><td rowspan="1" colspan="1">Asymmetrical with longest radioles dorsally</td><td rowspan="1" colspan="1">Symmetrical with all radioles same length (except 2-3 ventral-most developing radioles)</td></tr><tr><td rowspan="1" colspan="1">Dorsal and ventral branchial lobe flanges</td><td rowspan="1" colspan="1">Absent (<xref ref-type="bibr" rid="B12133492">Tovar-Hernández et al. 2012</xref>, <xref ref-type="bibr" rid="B12114033">Capa et al. 2019</xref>)</td><td rowspan="1" colspan="1">Absent</td><td rowspan="1" colspan="1">Present</td><td rowspan="1" colspan="1">Present</td></tr><tr><td rowspan="1" colspan="1">Palmate membrane</td><td rowspan="1" colspan="1">Absent (<xref ref-type="bibr" rid="B12117994">Fitzhugh 1989</xref>, <xref ref-type="bibr" rid="B12118003">Capa 2007</xref>); present or absent (<xref ref-type="bibr" rid="B12133492">Tovar-Hernández et al. 2012</xref>, <xref ref-type="bibr" rid="B12114033">Capa et al. 2019</xref>)</td><td rowspan="1" colspan="1">Present</td><td rowspan="1" colspan="1">Absent</td><td rowspan="1" colspan="1">Absent</td></tr><tr><td rowspan="1" colspan="1">Radiolar flanges</td><td rowspan="1" colspan="1">Absent (<xref ref-type="bibr" rid="B12117994">Fitzhugh 1989</xref>, <xref ref-type="bibr" rid="B12118003">Capa 2007</xref>); absent or present (<xref ref-type="bibr" rid="B12133492">Tovar-Hernández et al. 2012</xref>)</td><td rowspan="1" colspan="1">Absent</td><td rowspan="1" colspan="1">Absent</td><td rowspan="1" colspan="1">Absent</td></tr><tr><td rowspan="1" colspan="1">Radiolar eyes</td><td rowspan="1" colspan="1">Absent</td><td rowspan="1" colspan="1">Absent</td><td rowspan="1" colspan="1">Present, unpaired, compound in all radioles, except dorsalmost pair and some ventralmost radioles, usually limited to proximal half of radioles</td><td rowspan="1" colspan="1">Absent</td></tr><tr><td rowspan="1" colspan="1">Peristomial eyes</td><td rowspan="1" colspan="1">Present in juveniles (<xref ref-type="bibr" rid="B12114033">Capa et al. 2019</xref>)</td><td rowspan="1" colspan="1">?</td><td rowspan="1" colspan="1">May be present</td><td rowspan="1" colspan="1">Present</td></tr><tr><td rowspan="1" colspan="1">Radiolar appendages</td><td rowspan="1" colspan="1">Present (<xref ref-type="bibr" rid="B12117994">Fitzhugh 1989</xref>, <xref ref-type="bibr" rid="B12118003">Capa 2007</xref>, <xref ref-type="bibr" rid="B12133492">Tovar-Hernández et al. 2012</xref>, <xref ref-type="bibr" rid="B12114033">Capa et al. 2019</xref>)</td><td rowspan="1" colspan="1">Absent</td><td rowspan="1" colspan="1">Present</td><td rowspan="1" colspan="1">Present</td></tr><tr><td rowspan="1" colspan="1">Dorsal pinnular appendages</td><td rowspan="1" colspan="1">Present (<xref ref-type="bibr" rid="B12117994">Fitzhugh 1989</xref>); present or absent (<xref ref-type="bibr" rid="B12118003">Capa 2007</xref>, <xref ref-type="bibr" rid="B12133492">Tovar-Hernández et al. 2012</xref>, <xref ref-type="bibr" rid="B12114033">Capa et al. 2019</xref>)</td><td rowspan="1" colspan="1">Present</td><td rowspan="1" colspan="1">Present</td><td rowspan="1" colspan="1">Present</td></tr><tr><td rowspan="1" colspan="1">Ventral lips</td><td rowspan="1" colspan="1">Present (<xref ref-type="bibr" rid="B12117994">Fitzhugh 1989</xref>, <xref ref-type="bibr" rid="B12118003">Capa 2007</xref>, <xref ref-type="bibr" rid="B12133492">Tovar-Hernández et al. 2012</xref>, <xref ref-type="bibr" rid="B12114033">Capa et al. 2019</xref>)</td><td rowspan="1" colspan="1">Present</td><td rowspan="1" colspan="1">Present</td><td rowspan="1" colspan="1">Present</td></tr><tr><td rowspan="1" colspan="1">Parallel lamellae</td><td rowspan="1" colspan="1">Present (<xref ref-type="bibr" rid="B12117994">Fitzhugh 1989</xref>, <xref ref-type="bibr" rid="B12118003">Capa 2007</xref>, <xref ref-type="bibr" rid="B12133492">Tovar-Hernández et al. 2012</xref>, <xref ref-type="bibr" rid="B12114033">Capa et al. 2019</xref>)</td><td rowspan="1" colspan="1">Present</td><td rowspan="1" colspan="1">Present</td><td rowspan="1" colspan="1">Present</td></tr><tr><td rowspan="1" colspan="1">Ventral sacs</td><td rowspan="1" colspan="1">Absent (<xref ref-type="bibr" rid="B12118003">Capa 2007</xref>, <xref ref-type="bibr" rid="B12133492">Tovar-Hernández et al. 2012</xref>, <xref ref-type="bibr" rid="B12114033">Capa et al. 2019</xref>)</td><td rowspan="1" colspan="1">?</td><td rowspan="1" colspan="1">Present</td><td rowspan="1" colspan="1">Absent</td></tr><tr><td rowspan="1" colspan="1">Peristomial chambers</td><td rowspan="1" colspan="1">Never reported</td><td rowspan="1" colspan="1">Never reported</td><td rowspan="1" colspan="1">Never reported</td><td rowspan="1" colspan="1">Oval, translucent with a brown spot inside</td></tr><tr><td rowspan="1" colspan="1">Anterior margin of anterior peristomial ring</td><td rowspan="1" colspan="1">Low, of even height all around (<xref ref-type="bibr" rid="B12117994">Fitzhugh 1989</xref>, <xref ref-type="bibr" rid="B12118003">Capa 2007</xref>, <xref ref-type="bibr" rid="B12133492">Tovar-Hernández et al. 2012</xref>)</td><td rowspan="1" colspan="1">Low, of even height all around</td><td rowspan="1" colspan="1">Low, of even height all around</td><td rowspan="1" colspan="1">Low, of even height all around</td></tr></tbody></table></table-wrap></tp:treatment-sec><ref-list><ref id="B12117994"><element-citation xmlns:xlink="http://www.w3.org/1999/xlink" publication-type="article" xlink:type="simple"><person-group person-group-type="author"><name name-style="western"><surname>Fitzhugh</surname><given-names>K</given-names></name></person-group><year>1989</year><article-title>A systematic revision of the <tp:taxon-name><tp:taxon-name-part taxon-name-part-type="family">Sabellidae</tp:taxon-name-part></tp:taxon-name>-<tp:taxon-name><tp:taxon-name-part taxon-name-part-type="family">Caobangiidae</tp:taxon-name-part></tp:taxon-name>-<tp:taxon-name><tp:taxon-name-part taxon-name-part-type="family">Sabellongidae</tp:taxon-name-part></tp:taxon-name> complex (<tp:taxon-name><tp:taxon-name-part taxon-name-part-type="phylum">Annelida</tp:taxon-name-part></tp:taxon-name>: <tp:taxon-name><tp:taxon-name-part taxon-name-part-type="class">Polychaeta</tp:taxon-name-part></tp:taxon-name>)</article-title><source>Bulletin of the American Museum of Natural History</source><volume>192</volume><fpage>1</fpage><lpage>104</lpage></element-citation></ref><ref id="B12133519"><element-citation xmlns:xlink="http://www.w3.org/1999/xlink" publication-type="article" xlink:type="simple"><person-group person-group-type="author"><name name-style="western"><surname>Knight-Jones</surname><given-names>Phyllis</given-names></name><name name-style="western"><surname>Darbyshire</surname><given-names>Teresa</given-names></name><name name-style="western"><surname>Petersen</surname><given-names>Mary E.</given-names></name><name name-style="western"><surname>Tovar-Hernández</surname><given-names>María Ana</given-names></name></person-group><year>2017</year><article-title>What is <italic><tp:taxon-name><tp:taxon-name-part taxon-name-part-type="genus" reg="Pseudopotamilla">Pseudopotamilla</tp:taxon-name-part><tp:taxon-name-part taxon-name-part-type="species" reg="reniformis">reniformis</tp:taxon-name-part></tp:taxon-name></italic> (<tp:taxon-name><tp:taxon-name-part taxon-name-part-type="family">Sabellidae</tp:taxon-name-part></tp:taxon-name>)? Comparisons of populations from Britain, Iceland and Canada with comments on <italic><tp:taxon-name><tp:taxon-name-part taxon-name-part-type="genus" reg="Eudistylia">Eudistylia</tp:taxon-name-part></tp:taxon-name></italic> and <italic><tp:taxon-name><tp:taxon-name-part taxon-name-part-type="genus" reg="Schizobranchia">Schizobranchia</tp:taxon-name-part></tp:taxon-name></italic></article-title><source>Zootaxa</source><volume>4254</volume><issue>2</issue><fpage>201</fpage><lpage>220</lpage><pub-id pub-id-type="doi">10.11646/zootaxa.4254.2.3</pub-id></element-citation></ref><ref id="B12133492"><element-citation xmlns:xlink="http://www.w3.org/1999/xlink" publication-type="article" xlink:type="simple"><person-group person-group-type="author"><name name-style="western"><surname>Tovar-Hernández</surname><given-names>María Ana</given-names></name><name name-style="western"><surname>Yáñez-Rivera</surname><given-names>Beatriz</given-names></name><name name-style="western"><surname>Giangrande</surname><given-names>Adriana</given-names></name><name name-style="western"><surname>Gambi</surname><given-names>Maria Cristina</given-names></name></person-group><year>2012</year><article-title>Notes on the species of <italic><tp:taxon-name><tp:taxon-name-part taxon-name-part-type="genus" reg="Perkinsiana">Perkinsiana</tp:taxon-name-part></tp:taxon-name></italic> (<tp:taxon-name><tp:taxon-name-part taxon-name-part-type="class">Polychaeta</tp:taxon-name-part></tp:taxon-name>: <tp:taxon-name><tp:taxon-name-part taxon-name-part-type="family">Sabellidae</tp:taxon-name-part></tp:taxon-name>) from Antarctica with the description of <italic><tp:taxon-name><tp:taxon-name-part taxon-name-part-type="genus" reg="Perkinsiana">P.</tp:taxon-name-part><tp:taxon-name-part taxon-name-part-type="species" reg="brigittae">brigittae</tp:taxon-name-part></tp:taxon-name></italic> sp. nov.</article-title><source>Zootaxa</source><volume>3485</volume><issue>1</issue><pub-id pub-id-type="doi">10.11646/zootaxa.3485.1.4</pub-id></element-citation></ref><ref id="B12114033"><element-citation xmlns:xlink="http://www.w3.org/1999/xlink" publication-type="chapter" xlink:type="simple"><person-group person-group-type="author"><name name-style="western"><surname>Capa</surname><given-names>María</given-names></name><name name-style="western"><surname>Giangrande</surname><given-names>Adriana</given-names></name><name name-style="western"><surname>Nogueira</surname><given-names>João M. de M.</given-names></name><name name-style="western"><surname>Tovar-Hernández</surname><given-names>María Ana</given-names></name></person-group><year>2019</year><chapter-title>Sabellidae Latreille, 1824</chapter-title><person-group person-group-type="editor"><name name-style="western"><surname>Purschke</surname><given-names>Günter</given-names></name><name name-style="western"><surname>Böggemann</surname><given-names>Markus</given-names></name><name name-style="western"><surname>Schmidt-Rhaesa</surname><given-names>Andreas</given-names></name><name name-style="western"><surname>Westheide</surname><given-names>Wilfried</given-names></name></person-group><source>Handbook of Zoology, Volume 2: Pleistoannelida, <tp:taxon-name><tp:taxon-name-part taxon-name-part-type="class">Sedentaria</tp:taxon-name-part></tp:taxon-name> II</source><volume>2</volume><publisher-name>De Gruyter</publisher-name><publisher-loc>Berlin, Germany</publisher-loc><size units="page">164-212</size><isbn>9783110291681</isbn></element-citation></ref><ref id="B12118003"><element-citation xmlns:xlink="http://www.w3.org/1999/xlink" publication-type="article" xlink:type="simple"><person-group person-group-type="author"><name name-style="western"><surname>Capa</surname><given-names>María</given-names></name></person-group><year>2007</year><article-title>Taxonomic revision and phylogenetic relationships of apomorphic sabellids (<tp:taxon-name><tp:taxon-name-part taxon-name-part-type="class">Polychaeta</tp:taxon-name-part></tp:taxon-name>) from Australia</article-title><source>Invertebrate Systematics</source><volume>21</volume><issue>5</issue><pub-id pub-id-type="doi">10.1071/is07002</pub-id></element-citation></ref><ref id="B12117897"><element-citation xmlns:xlink="http://www.w3.org/1999/xlink" publication-type="article" xlink:type="simple"><person-group person-group-type="author"><name name-style="western"><surname>Knight-Jones</surname><given-names>P</given-names></name></person-group><year>1983</year><article-title>Contributions to the taxonomy of <tp:taxon-name><tp:taxon-name-part taxon-name-part-type="family">Sabellidae</tp:taxon-name-part></tp:taxon-name> (<tp:taxon-name><tp:taxon-name-part taxon-name-part-type="class">Polychaeta</tp:taxon-name-part></tp:taxon-name>)</article-title><source>Zoological Journal of the Linnean Society</source><volume>79</volume><issue>3</issue><fpage>245</fpage><lpage>295</lpage><pub-id pub-id-type="doi">10.1111/j.1096-3642.1983.tb01167.x</pub-id></element-citation></ref><ref id="B12133501"><element-citation xmlns:xlink="http://www.w3.org/1999/xlink" publication-type="article" xlink:type="simple"><person-group person-group-type="author"><name name-style="western"><surname>Chughtai</surname><given-names>Iffat</given-names></name><name name-style="western"><surname>Knight-Jones</surname><given-names>E. Wynn</given-names></name></person-group><year>1988</year><article-title>Burrowing into limestone by sabellid polychaetes</article-title><source>Zoologica Scripta</source><volume>17</volume><issue>3</issue><fpage>231</fpage><lpage>238</lpage><pub-id pub-id-type="doi">10.1111/j.1463-6409.1988.tb00098.x</pub-id></element-citation></ref><ref id="B12133528"><element-citation xmlns:xlink="http://www.w3.org/1999/xlink" publication-type="article" xlink:type="simple"><person-group person-group-type="author"><name name-style="western"><surname>Tovar-Hernández</surname><given-names>María Ana</given-names></name><name name-style="western"><surname>ten Hove</surname><given-names>Harry A.</given-names></name><name name-style="western"><surname>Vinn</surname><given-names>Olev</given-names></name><name name-style="western"><surname>Zatoń</surname><given-names>Michał</given-names></name><name name-style="western"><surname>de León-González</surname><given-names>Jesús Angel</given-names></name><name name-style="western"><surname>García-Garza</surname><given-names>María Elena</given-names></name></person-group><year>2020</year><article-title>Fan worms (<tp:taxon-name><tp:taxon-name-part taxon-name-part-type="phylum">Annelida</tp:taxon-name-part></tp:taxon-name>: <tp:taxon-name><tp:taxon-name-part taxon-name-part-type="family">Sabellidae</tp:taxon-name-part></tp:taxon-name>) from Indonesia collected by the Snellius II Expedition (1984) with descriptions of three new species and tube microstructure</article-title><source>PeerJ</source><volume>8</volume><issue>8:e9692</issue><pub-id pub-id-type="doi">10.7717/peerj.9692</pub-id></element-citation></ref><ref id="B12555441"><element-citation xmlns:xlink="http://www.w3.org/1999/xlink" publication-type="article" xlink:type="simple"><person-group person-group-type="author"><name name-style="western"><surname>Kolbasova</surname><given-names>Glafira D.</given-names></name><name name-style="western"><surname>Tzetlin</surname><given-names>Alexander B.</given-names></name><name name-style="western"><surname>Kupriyanova</surname><given-names>Elena K.</given-names></name></person-group><year>2013</year><article-title>Biology of <italic><tp:taxon-name><tp:taxon-name-part taxon-name-part-type="genus" reg="Pseudopotamilla">Pseudopotamilla</tp:taxon-name-part><tp:taxon-name-part taxon-name-part-type="species" reg="reniformis">reniformis</tp:taxon-name-part></tp:taxon-name></italic> (Müller 1771) in the White Sea, with description of asexual reproduction</article-title><source>Invertebrate Reproduction &amp; Development</source><volume>57</volume><issue>4</issue><fpage>264</fpage><lpage>275</lpage><pub-id pub-id-type="doi">10.1080/07924259.2012.759164</pub-id></element-citation></ref><ref id="B12555468"><element-citation xmlns:xlink="http://www.w3.org/1999/xlink" publication-type="article" xlink:type="simple"><person-group person-group-type="author"><name name-style="western"><surname>Capa</surname><given-names>Maria</given-names></name><name name-style="western"><surname>Murray</surname><given-names>Anna</given-names></name></person-group><year>2016</year><article-title>Combined morphological and molecular data unveils relationships of <italic><tp:taxon-name><tp:taxon-name-part taxon-name-part-type="genus" reg="Pseudobranchiomma">Pseudobranchiomma</tp:taxon-name-part></tp:taxon-name></italic> (<tp:taxon-name><tp:taxon-name-part taxon-name-part-type="family">Sabellidae</tp:taxon-name-part></tp:taxon-name>, <tp:taxon-name><tp:taxon-name-part taxon-name-part-type="phylum">Annelida</tp:taxon-name-part></tp:taxon-name>) and reveals higher diversity of this intriguing group of fan worms in Australia, including potentially introduced species</article-title><source>ZooKeys</source><volume>622</volume><fpage>1</fpage><lpage>36</lpage><pub-id pub-id-type="doi">10.3897/zookeys.622.9420</pub-id></element-citation></ref></ref-list></tp:taxon-treatment>
