# Supplementary material for: A new genus and species of feather duster worm (Annelida, Sabellidae) from shallow hydrocarbon seeps in the Gulf of Mexico
Source: Biodivers Data J. 2025 Mar 18;13:e139552. doi: 10.3897/BDJ.13.e139552 (PMC11937903; doi:10.3897/BDJ.13.e139552)
Supplement: Supplementary material 1 — Reference sequences used in Maximum Likelihood analysis [file bdj-13-e139552-s001.csv]

Species identifcation	GenBank accession number or BOLD Process ID	Collection location	Reference
Acromegalomma interruptum	MW278499	Kaneohe Bay, Oahu, HI, USA	Paulay et al. unpublished
Acromegalomma quadrioculatum	MH337358	Andaman, Nicobar Islands, India	Sivaraj and Thivikaran unpublished
Amphiglena bondi	MK813350	Australia	Tilic et al. 2019
Amphiglena cf. mediterranea III	MK813351	Italy	Tilic et al. 2019
Amphiglena cf. mediterranea IX	OQ413301	Funchal, Madeira, Portugal	Strauss and Capa unpublished
Amphiglena cf. mediterranea VIII	OQ413274	El Toro, Mallorca, Balearic Islands, Spain	Strauss and Capa unpublished
Amphiglena cf. mediterranea V	MK813352	Madeira, Portugal	Tilic et al. 2019
Amphiglena cf. mediterranea XII	OQ413289	Portocolom, Mallorca, Balearic Islands, Spain	Strauss and Capa unpublished
Amphiglena cf. mediterranea XI	OQ413261	La Mola, Menorca, Balearic Islands, Spain	Strauss and Capa unpublished
Amphiglena cf. mediterranea XIV	OQ413300	Cala Rotja, Mallorca, Balearic Islands, Spain	Strauss and Capa unpublished
Amphiglena cf. mediterranea X	OQ413264	Funchal, Madeira, Portugal	Strauss and Capa unpublished
Amphiglena joyceae	MK813353	South Australia	Tilic et al. 2019
Amphiglena lindae	MK813354	Belize	Tilic et al. 2019
Amphiglena mediterranea	KC591782	Ischia island, Italy	Calosi et al. 2013
Amphiglena mediterranea	KC591786	Ischia island, Italy	Calosi et al. 2013
Amphiglena mediterranea	KC591797	Ischia island, Italy	Calosi et al. 2013
Amphiglena mediterranea	KC591805	Ischia island, Italy	Calosi et al. 2013
Amphiglena seaverae	MK813355	Marineland, FL, USA	Tilic et al. 2019
Amphiglena sp.	HM889234	Queensland, Australia	iBOL
Bispira crassicornis	MH242681	Speiden island, WA, USA	Leray and Paulay unpublished
Eudistylia catharinae	HM473659	Possie Island, BC, Canada	Carr et al. 2011
Eudistylia vancouveri	MF121316	Cook Inlet, AK, USA	Dewaard unpublished
Parasabella aberrans	KP938265	New South Wales, Australia	Capa and Murray 2015
Parasabella aberrans	KP938268	Western Australia, Australia	Capa and Murray 2015
Parasabella aberrans	LT717714	Lyttelton, South island, New Zealand	Wood et al. 2017
Parasabella aberrans	LT717715	Nelson, South Island, New Zealand	Wood et al. 2017
Parasabella cf. aulaconota	KP938261	Queensland, Australia	Capa and Murray 2015
Parasabella crassichaetae	KP938262	Coconut island, Oahu, HI, USA	Capa and Murray 2015
Parasabella microphthalma	MK308136	Virginia Beach, VA, USA	Aguilar et al. u npublished
Parasabella sp. 2	KP938258	Western Australia, Australia	Capa and Murray 2015
Perkinsiana fonticula	YCHAE266-08	Isla Contoy, Quintana Roo, Mexico	BOLD
Perkinsiana littoralis	HQ969722	Ross Sea, Antarctica	iBOL
Pseudopotamilla fitzhugi	HM433991	Quintana Roo, Mexico	iBOL
Pseudopotamilla laciniosa	HQ969727	Golden Bay, South island, New Zealand	iBOL
Pseudopotamilla reniformis	HQ024206	Casco Bay island, New Brunswick, Canada	Carr et al. 2011
Pseudopotamilla sp.	KP938253	Northern Territory, Australia	Capa and Murray 2015
Pseudopotamilla sp.	OGLA3122-12	Western Australia, Australia	BOLD
Pseudopotamilla sp.	OGLA3123-12	Queensland, Australia	BOLD
Sabellomma cupoculata	KP938254	Queensland, Australia	Capa and Murray 2015
Schizobranchia insignis	HQ932664	Haida Gwaii, BC, Canada	iBOL
Schizobranchia insignis	MZ580716	Unalaska, AK, USA	O'Mahoney et al. unpublished
